# Supplementary material for: Lévy Flights and Self-Similar Exploratory Behaviour of Termite Workers: Beyond Model Fitting
Source: PLoS One. 2014 Oct 29;9(10):e111183. doi: 10.1371/journal.pone.0111183 (PMC4213025; doi:10.1371/journal.pone.0111183)
Supplement: Datasets S1 — Four examples of termite displacement data in x,y format. (ZIP) [file pone.0111183.s001.zip]

Archive with 4 entries (4 files):
- serie_A.cvs
- serie_B.cvs
- serie_C.cvs
- serie_D.cvs
