# Supplementary material for: Lévy Flights and Self-Similar Exploratory Behaviour of Termite Workers: Beyond Model Fitting
Source: PLoS One. 2014 Oct 29;9(10):e111183. doi: 10.1371/journal.pone.0111183 (PMC4213025; doi:10.1371/journal.pone.0111183)
Supplement: Datasets S1 — Four examples of termite displacement data in x,y format. (ZIP) [file pone.0111183.s001.zip › serie_A.cvs]

x	y in Ethovision units - time interval each 0.5 seconds
298	56
297	56
297	56
297	56
297	56
297	56
297	56
297	56
297	56
297	56
297	56
297	56
297	55
298	57
300	57
301	58
302	59
301	58
302	58
302	58
301	58
302	58
302	58
301	58
302	58
301	58
301	58
301	58
301	58
301	59
302	59
302	59
302	59
301	59
301	59
301	59
301	59
301	59
301	58
301	58
300	59
300	59
300	59
300	59
300	59
300	59
300	59
300	59
300	59
300	59
300	59
299	59
300	59
300	59
300	58
300	58
300	58
300	58
299	58
300	58
300	59
300	59
301	60
302	61
301	63
302	63
301	64
301	64
301	64
302	64
300	65
298	64
297	63
295	62
292	59
290	57
289	57
289	56
289	56
289	56
289	56
289	56
289	55
289	55
289	55
289	55
289	55
289	55
289	55
289	55
289	55
289	55
289	55
289	55
289	55
289	55
289	55
289	55
289	55
289	55
289	55
289	55
289	55
289	55
289	55
289	55
289	55
289	55
289	55
289	55
289	55
289	55
289	55
290	55
290	55
289	54
289	53
289	52
288	52
288	52
288	52
288	52
288	52
288	52
288	52
288	52
288	52
288	52
288	52
288	52
288	52
288	51
287	50
287	49
287	49
287	49
287	49
287	49
287	49
287	49
287	49
287	49
287	49
287	49
287	49
287	49
287	49
287	49
287	49
287	49
287	49
287	49
287	49
287	49
287	49
287	49
287	49
287	49
287	49
287	49
287	49
287	49
287	49
287	49
287	49
287	49
287	49
287	49
287	49
287	49
287	49
287	49
287	49
287	49
287	49
287	49
287	49
287	49
287	49
287	49
287	49
287	49
287	49
287	49
287	49
287	49
287	49
287	49
287	49
287	49
287	49
287	49
286	49
287	49
287	49
287	49
287	49
287	49
287	49
287	49
287	49
287	50
287	50
287	50
288	50
288	50
287	49
288	49
288	50
289	50
289	50
290	50
289	50
290	50
290	51
292	52
294	53
295	54
295	54
295	54
295	54
295	54
295	54
295	55
295	56
295	56
295	56
295	56
295	56
295	56
295	55
295	56
296	57
295	56
295	57
294	57
291	58
290	59
286	60
285	61
283	62
283	63
283	63
282	63
279	65
278	67
276	68
275	69
275	69
276	69
276	69
276	69
276	69
275	69
275	69
276	69
275	69
275	69
276	69
275	69
275	69
275	69
275	69
276	69
276	69
276	69
276	69
276	69
276	69
275	69
275	69
275	69
275	69
275	69
275	69
275	69
275	69
275	69
275	69
275	69
275	69
275	69
275	69
275	69
275	69
275	69
275	69
275	69
275	69
275	69
275	69
275	69
276	69
275	69
275	69
275	69
275	69
275	69
275	69
275	69
275	69
275	69
275	69
275	69
275	69
275	69
275	69
275	69
275	69
275	69
276	69
276	68
275	68
274	68
274	68
273	67
274	67
274	68
273	67
274	67
273	68
274	68
274	68
274	67
274	67
274	67
274	67
274	67
274	67
274	67
273	66
273	67
271	67
271	66
271	66
271	66
271	66
271	66
271	66
271	66
271	66
271	66
271	66
271	66
271	66
271	66
271	66
271	66
271	66
271	66
271	66
271	66
271	66
271	66
271	66
271	66
271	66
271	66
271	66
271	66
271	66
272	67
272	67
272	67
272	67
272	67
272	67
272	67
272	68
272	68
272	68
272	68
272	68
272	68
273	67
274	66
277	66
278	66
281	65
284	65
285	65
286	64
285	65
286	64
285	65
286	64
285	65
285	65
285	65
285	65
285	65
285	65
285	65
285	65
285	65
285	65
286	64
287	63
288	63
288	63
288	63
288	63
289	63
288	63
288	63
288	63
288	63
288	63
288	63
288	63
288	63
289	63
288	63
288	63
288	63
288	63
288	63
288	63
289	63
288	63
289	64
289	63
290	63
291	63
291	63
291	63
291	63
291	63
291	63
291	63
290	63
290	63
290	63
291	63
290	63
289	64
286	64
285	64
282	65
280	64
277	62
274	60
270	58
269	57
267	55
266	54
266	54
266	54
266	54
266	54
266	54
266	54
266	54
266	53
264	52
264	52
264	52
264	52
264	52
264	52
264	52
264	52
264	52
264	52
264	52
264	51
263	50
263	51
263	51
263	51
263	51
263	51
263	51
263	51
263	51
262	51
261	50
259	49
259	49
259	49
259	49
259	49
259	49
259	49
259	49
259	49
259	49
259	49
259	49
259	49
259	49
259	49
259	49
258	49
258	49
257	48
257	47
255	47
255	45
254	45
254	45
254	45
254	45
254	45
254	45
254	45
254	45
254	45
254	45
254	45
254	45
255	45
254	44
253	44
252	43
251	43
249	42
248	42
245	42
244	41
244	41
244	41
243	41
243	41
243	42
243	42
243	42
243	42
243	42
243	42
243	42
243	42
243	42
243	42
243	42
243	41
243	41
244	40
244	41
244	41
244	41
244	41
244	41
244	41
244	41
244	41
244	41
244	41
244	41
244	41
244	41
244	41
244	41
244	41
244	41
244	41
244	41
244	41
244	41
244	41
244	41
243	41
244	41
244	41
243	41
244	41
244	40
244	40
243	39
242	38
242	37
241	37
241	37
241	36
241	36
241	36
241	37
241	36
241	36
240	36
240	35
239	35
239	35
239	35
239	35
239	35
239	35
239	35
239	34
239	35
239	35
239	35
239	35
238	34
238	34
239	34
239	35
239	35
239	35
239	35
239	35
239	35
239	36
240	36
239	37
239	37
239	37
239	37
239	37
240	36
241	35
243	34
245	34
246	33
248	32
251	32
252	32
251	32
251	32
251	32
251	32
251	32
251	32
251	31
251	31
251	31
251	31
251	32
252	32
253	31
256	30
258	29
260	29
261	28
261	28
261	28
261	28
261	28
261	28
261	28
261	28
261	28
261	28
261	28
261	28
261	28
261	28
261	28
261	28
261	28
261	28
261	28
261	28
261	28
261	28
261	28
261	28
261	28
261	28
261	28
261	28
261	28
262	28
264	27
264	27
264	27
264	27
264	27
264	27
264	27
265	26
265	26
265	26
265	26
265	26
265	26
265	26
265	26
265	26
265	26
265	26
265	26
265	26
264	26
265	26
265	26
265	26
265	26
265	26
265	26
265	26
265	26
265	26
265	26
265	26
265	26
265	26
265	26
265	26
265	26
265	27
266	26
267	25
267	25
267	25
267	25
267	25
267	25
268	25
268	25
267	25
267	25
268	25
268	25
269	25
269	25
269	25
269	25
269	25
269	25
269	25
269	25
269	25
269	25
269	25
269	25
269	25
269	25
269	25
269	25
269	25
269	25
269	26
270	26
270	26
271	27
271	27
271	27
271	27
271	26
271	26
271	26
271	26
271	26
271	26
271	26
271	26
271	26
271	26
271	26
271	26
271	26
271	26
271	26
271	26
271	26
271	26
271	26
271	26
272	26
271	26
272	26
271	26
272	26
271	26
271	26
271	26
271	26
271	26
271	26
271	26
271	26
271	26
271	26
271	26
271	26
271	26
271	26
271	26
271	26
271	26
271	26
271	26
271	26
271	26
271	26
272	26
272	26
272	26
272	26
272	26
272	26
272	26
272	26
272	26
272	26
272	26
272	26
272	26
272	26
272	26
272	26
272	26
272	26
272	26
272	27
273	27
273	27
274	27
274	27
275	29
276	30
278	31
279	31
280	32
282	33
284	33
286	34
288	34
290	34
293	35
294	35
296	36
296	36
297	35
297	35
297	35
297	36
297	36
297	36
297	36
297	36
297	36
297	36
297	36
297	36
297	36
297	36
297	36
297	36
297	36
297	36
297	36
297	36
298	36
298	37
298	37
298	37
299	37
300	38
302	41
303	41
304	42
304	42
304	42
304	42
304	42
304	42
304	42
304	42
304	42
304	42
304	42
304	43
304	43
304	43
304	45
304	47
304	49
304	49
304	49
302	50
299	51
295	51
291	54
288	57
286	60
284	64
281	67
279	71
276	76
276	79
274	81
273	83
272	83
272	83
272	82
272	82
273	82
272	82
272	82
273	82
273	82
273	82
272	82
273	82
272	83
271	85
269	86
268	87
266	89
264	90
263	94
263	96
263	99
264	101
263	103
264	105
263	106
264	105
265	104
265	104
265	104
264	104
264	104
264	104
264	104
264	104
264	104
264	104
264	104
264	104
264	104
264	104
264	104
264	104
264	104
264	104
264	104
264	104
264	104
264	104
264	104
264	104
264	104
264	104
264	104
264	104
264	104
264	104
264	104
264	104
264	104
264	104
265	104
265	103
264	103
264	102
263	102
263	101
264	97
265	95
266	92
266	88
267	84
268	81
269	79
269	78
268	76
266	73
264	68
263	65
262	61
261	57
260	53
260	50
258	47
255	43
253	40
253	38
254	36
253	34
252	32
252	32
252	32
252	33
252	33
252	33
252	33
252	33
252	33
253	33
253	33
254	33
254	33
254	31
257	29
257	29
259	28
261	27
262	27
262	27
262	27
262	27
261	28
261	29
264	32
267	34
271	37
276	38
282	38
285	38
290	38
294	39
299	42
305	44
310	46
315	47
321	48
322	50
325	52
329	54
331	56
332	57
333	57
332	57
332	57
332	57
332	57
332	58
335	58
338	58
342	58
345	58
348	58
352	59
355	58
359	58
363	57
367	55
373	52
377	50
380	49
384	47
386	46
389	46
392	44
392	44
392	45
392	44
392	45
392	45
392	45
392	45
392	45
392	45
391	45
392	45
392	45
392	45
391	45
392	45
392	45
392	45
392	45
390	45
392	45
394	45
396	46
397	47
400	48
401	48
404	49
405	50
406	51
407	53
410	54
413	56
415	59
418	61
421	63
424	66
426	69
428	71
432	73
437	76
440	78
443	81
446	83
448	86
452	89
454	92
457	96
459	99
462	104
464	108
467	112
470	116
473	120
475	125
479	130
481	134
483	139
485	144
488	148
490	152
493	158
495	163
497	170
498	175
498	180
499	185
501	191
502	196
503	202
503	206
501	211
502	215
501	219
500	224
499	229
500	235
500	241
498	246
498	254
496	260
493	267
492	271
491	276
489	281
486	288
484	294
481	300
479	305
476	311
475	315
473	317
470	321
469	324
466	327
463	330
462	332
462	332
463	332
463	332
462	332
462	332
462	332
463	333
461	332
458	333
455	336
451	338
449	340
446	343
444	346
443	349
441	352
438	356
436	359
432	362
427	365
423	367
419	370
414	372
410	374
405	377
402	380
397	383
393	385
387	388
382	391
378	394
373	395
368	397
367	398
365	398
365	398
366	398
366	398
366	398
366	398
366	398
366	398
366	398
366	398
366	398
366	398
365	397
365	397
365	397
365	397
365	397
365	397
365	397
365	397
365	397
365	397
365	397
365	397
365	397
365	397
365	397
365	397
365	397
365	397
365	397
365	397
365	397
365	397
365	397
365	397
365	397
365	397
364	398
364	398
365	398
364	398
365	398
365	398
365	398
365	398
365	398
365	398
365	398
365	398
365	398
365	398
365	398
365	398
365	398
365	398
365	398
365	398
365	398
365	397
365	397
365	397
365	398
365	398
366	398
366	398
365	398
363	398
361	399
360	399
357	400
356	401
354	402
351	402
349	403
346	404
341	404
338	405
335	406
333	406
329	406
324	406
318	406
313	406
305	406
300	406
293	406
287	405
281	404
276	403
270	402
265	401
258	399
253	396
248	394
243	392
237	390
233	388
228	387
223	384
217	382
212	379
207	376
201	372
196	368
190	364
185	360
182	358
177	351
171	347
166	342
162	337
158	332
156	330
153	325
151	320
148	314
145	309
143	303
141	299
141	299
141	299
141	299
141	299
141	299
141	299
142	299
141	299
141	299
141	300
141	300
141	300
141	300
141	300
142	300
143	302
144	303
145	303
144	304
145	310
147	318
151	324
155	332
161	340
169	349
176	355
185	363
192	369
203	374
212	379
219	386
228	389
240	393
249	399
261	403
272	405
284	406
296	405
309	405
320	407
332	405
344	401
358	397
367	398
376	398
381	393
392	388
402	385
410	381
418	375
427	370
434	363
441	355
449	348
456	339
460	332
469	324
475	319
480	309
483	300
486	289
486	279
489	269
495	261
499	252
502	246
500	238
499	229
497	221
498	211
500	202
502	193
500	185
497	177
496	167
494	160
489	151
487	142
483	134
480	127
479	119
476	113
471	107
466	99
457	92
452	85
446	78
441	73
433	69
425	65
416	62
409	55
400	50
392	44
384	38
375	37
367	37
360	38
353	41
348	45
343	50
338	51
334	47
329	44
324	38
322	33
319	29
317	27
317	27
319	26
321	27
322	27
327	30
331	33
333	37
334	43
336	49
339	55
343	60
347	65
350	71
352	77
354	82
355	88
356	93
357	99
357	105
357	110
358	116
360	122
361	127
363	132
364	138
363	142
363	145
363	146
363	146
363	146
363	146
363	146
363	146
363	146
363	146
364	146
364	146
363	146
364	146
364	146
364	146
364	146
364	146
364	146
364	146
364	146
364	146
364	146
364	146
364	146
364	146
364	146
363	146
364	146
363	146
364	146
363	146
364	146
363	146
363	146
363	146
363	146
363	145
363	146
363	146
363	145
363	146
363	145
363	146
363	149
363	152
364	153
363	157
363	158
364	160
364	160
365	160
364	162
362	164
360	167
360	170
360	171
360	171
360	171
360	171
359	172
359	172
359	172
360	172
362	173
368	173
373	173
382	172
388	170
395	169
402	169
411	167
419	165
428	162
435	156
443	153
451	150
460	148
467	147
474	145
481	139
481	134
481	129
479	123
476	117
470	109
468	104
467	103
467	104
467	104
467	104
468	104
468	104
468	104
468	104
468	104
468	104
468	104
468	104
468	104
466	101
466	101
466	103
467	104
468	104
470	105
470	104
471	105
472	107
474	109
475	111
475	112
477	115
478	118
479	119
479	120
478	120
476	125
475	132
478	141
482	147
482	148
479	150
472	151
465	151
456	154
448	157
439	160
430	163
420	163
411	163
399	164
389	169
379	176
372	183
367	186
362	187
358	186
356	182
356	182
356	178
357	169
354	159
347	150
340	141
331	135
322	133
322	131
323	130
330	125
335	116
343	109
350	103
359	97
363	89
369	80
373	76
381	70
387	68
389	64
393	64
402	62
410	60
419	60
425	63
426	63
429	67
436	74
440	80
439	83
440	91
443	100
444	106
443	110
440	118
436	126
429	133
423	142
419	145
415	146
407	147
400	149
394	148
386	143
378	139
373	129
367	121
363	113
361	110
360	107
362	105
368	104
374	102
379	101
384	101
389	102
394	103
401	103
407	103
414	105
419	109
425	114
430	115
434	115
438	114
442	113
443	114
447	118
450	125
454	132
456	133
456	134
454	137
451	145
445	152
442	158
440	164
437	166
431	169
424	174
421	178
418	178
416	176
410	174
402	171
392	171
384	169
374	167
365	163
356	159
349	153
339	151
334	146
332	140
333	136
332	131
332	128
327	125
326	121
326	119
327	119
331	115
336	111
339	104
341	98
345	93
348	94
353	92
359	90
369	87
376	86
383	82
389	79
397	77
402	74
406	70
413	65
418	61
423	60
427	61
431	63
435	67
440	71
445	76
450	81
456	87
458	93
462	100
468	106
471	113
474	118
478	125
480	133
480	141
480	148
482	154
484	159
488	167
491	173
494	180
494	187
492	194
489	200
486	209
480	213
477	219
475	225
469	230
463	233
454	237
446	237
439	235
433	234
427	231
424	227
418	223
413	220
407	219
401	219
400	220
400	219
398	219
398	217
394	215
391	211
392	210
391	210
392	210
392	210
392	210
393	210
394	204
394	200
393	196
392	193
390	189
387	183
381	175
375	169
367	164
360	159
353	153
346	149
337	147
331	147
329	143
328	138
327	131
325	124
323	117
322	111
322	106
324	102
325	94
328	87
330	80
332	74
336	69
339	67
340	67
340	67
339	66
339	65
340	62
339	58
340	53
341	51
343	53
343	56
347	60
352	64
359	65
364	66
369	67
377	70
384	77
390	84
396	92
400	98
408	103
413	110
421	115
427	123
434	129
441	133
445	140
450	142
457	145
462	146
469	150
474	153
481	155
486	158
492	165
496	169
499	176
500	182
499	189
499	196
497	203
496	209
495	216
494	222
493	227
497	234
500	241
500	248
499	255
497	263
496	271
493	277
489	286
485	293
483	301
479	307
475	315
470	321
467	329
463	334
457	338
453	342
451	346
448	350
442	353
435	357
427	361
421	365
412	366
406	372
398	376
393	382
386	386
381	392
378	395
373	395
367	391
360	388
354	383
347	381
342	375
337	372
330	372
326	370
320	370
314	370
307	367
300	367
291	367
285	366
279	364
276	361
273	358
273	358
273	358
273	358
273	358
273	358
273	358
273	358
273	358
273	358
273	358
273	358
273	358
273	358
273	358
273	358
273	358
273	358
273	358
273	358
273	358
273	358
273	358
273	358
273	358
273	358
273	358
274	357
273	357
273	356
272	355
270	354
268	353
267	352
267	352
267	352
267	352
267	352
267	352
267	352
267	352
266	351
264	350
262	347
260	344
260	344
261	343
262	340
262	336
263	330
261	327
263	329
264	330
266	331
271	332
273	332
278	333
286	333
294	334
294	334
294	334
294	334
294	334
295	336
301	337
303	338
307	340
313	341
320	341
325	343
332	345
336	347
336	348
336	348
335	348
334	350
336	357
339	363
340	372
343	378
350	384
356	391
360	399
360	400
360	401
359	402
360	403
359	404
359	404
358	404
357	404
357	405
355	405
355	405
354	406
354	406
355	406
355	406
355	406
355	406
354	405
354	405
354	404
354	404
354	404
354	404
354	404
354	404
354	404
354	404
354	404
354	404
354	404
354	404
353	405
352	405
351	406
351	406
349	407
347	408
347	408
347	408
347	408
347	408
347	408
347	407
346	407
344	407
343	407
343	407
343	406
342	403
340	399
337	397
338	398
340	396
345	391
351	384
354	379
359	372
363	367
367	365
369	365
369	366
371	367
379	370
385	372
387	378
389	384
[truncated: 33,966 more rows]
