# Supplementary material for: Lévy Flights and Self-Similar Exploratory Behaviour of Termite Workers: Beyond Model Fitting
Source: PLoS One. 2014 Oct 29;9(10):e111183. doi: 10.1371/journal.pone.0111183 (PMC4213025; doi:10.1371/journal.pone.0111183)
Supplement: Datasets S1 — Four examples of termite displacement data in x,y format. (ZIP) [file pone.0111183.s001.zip › serie_B.cvs]

x	y in Ethovision units - time interval each 0.5 seconds
445	354
451	348
458	341
463	334
470	326
476	316
482	308
487	297
490	291
493	282
495	262
496	250
499	246
501	243
502	233
504	214
502	205
504	196
502	186
499	178
496	166
493	160
484	154
480	147
478	132
477	130
472	128
464	122
458	113
456	109
452	110
441	108
432	103
428	94
426	85
423	82
415	80
406	76
398	74
387	69
377	61
369	55
365	50
360	44
353	37
342	35
335	33
326	30
319	26
311	21
306	22
289	21
286	25
282	33
281	32
274	29
265	27
258	28
250	30
248	31
244	32
238	34
233	36
228	38
222	41
217	44
216	46
214	61
215	64
213	62
205	65
201	68
189	69
185	70
181	72
180	73
179	74
177	77
172	83
169	85
168	86
171	84
176	82
183	83
191	89
194	92
199	102
194	110
189	115
194	113
204	116
213	126
217	133
218	130
228	127
238	125
245	124
257	129
260	131
256	128
259	116
265	100
274	88
285	85
336	81
355	80
371	73
383	58
392	43
390	40
383	35
373	30
365	27
352	25
356	27
355	26
365	29
378	33
389	37
400	43
408	50
412	60
419	67
429	72
440	76
449	80
454	86
456	97
452	103
445	109
438	119
440	125
443	135
441	143
438	141
429	146
422	151
410	154
400	153
396	155
397	151
388	145
377	142
366	138
361	135
354	128
353	119
351	95
353	84
349	77
347	67
345	60
341	50
347	51
356	49
370	51
381	53
395	49
404	48
408	50
416	58
424	66
432	76
439	84
444	87
449	86
457	89
454	87
449	92
444	106
442	122
440	137
436	146
426	158
413	166
406	168
395	161
387	150
381	137
371	124
360	118
346	112
337	103
328	92
319	80
314	70
296	63
284	62
272	63
264	66
254	64
242	58
233	57
224	56
219	54
215	55
209	58
210	54
212	52
214	48
216	47
217	46
219	45
225	40
232	37
236	35
244	32
259	30
265	33
274	37
285	38
291	32
295	28
297	32
304	40
313	49
316	56
308	64
301	75
305	85
315	91
319	105
315	104
304	103
293	108
291	109
268	106
263	108
254	110
250	109
249	110
247	114
241	122
235	129
232	132
235	124
229	114
223	104
222	101
230	93
243	83
254	72
261	56
260	40
256	31
259	29
263	27
253	30
247	31
240	33
237	35
229	39
225	41
218	44
217	52
212	60
209	62
198	59
195	60
199	58
203	54
211	47
215	45
220	44
229	38
242	34
249	30
254	28
258	27
267	26
278	23
287	22
296	21
305	20
316	21
327	24
331	33
339	41
351	40
363	35
373	32
383	36
399	44
405	52
406	59
413	72
412	71
413	77
418	90
421	115
414	121
408	128
406	137
405	136
394	140
371	137
360	134
350	128
342	124
320	127
308	129
299	132
291	139
285	142
283	146
279	155
272	162
265	170
259	175
254	183
251	191
246	202
244	211
247	218
251	228
255	240
256	253
249	264
241	274
230	278
220	275
211	272
202	271
179	272
172	267
163	261
153	257
143	245
142	236
143	224
145	216
144	207
145	197
146	192
151	187
160	182
164	177
172	175
179	172
187	166
191	163
186	168
178	167
166	163
155	161
145	160
141	165
128	170
127	176
122	186
120	194
118	206
117	221
119	235
122	250
124	264
128	280
134	291
139	304
147	318
155	330
162	340
171	348
183	359
193	370
207	378
216	379
220	373
231	369
245	370
258	365
284	362
294	359
296	358
289	357
288	341
297	329
311	325
317	326
325	332
331	336
330	332
339	324
379	321
384	324
392	320
400	315
406	304
399	280
408	266
416	251
422	236
426	227
428	211
440	197
452	189
454	182
448	181
439	165
437	147
439	128
440	109
453	96
456	93
451	84
444	74
434	64
422	57
410	49
399	41
388	37
374	31
359	27
347	28
326	30
318	22
295	21
283	23
273	25
264	27
254	29
241	34
230	38
217	45
205	51
197	57
190	63
191	70
192	83
189	93
181	99
170	101
161	102
158	101
155	103
150	108
146	114
142	122
140	128
137	134
135	144
132	152
127	160
126	170
127	176
128	197
132	192
139	194
147	199
155	203
164	209
173	212
180	216
199	219
206	222
211	231
219	238
226	243
236	249
242	259
240	274
236	279
229	285
209	289
200	287
198	286
195	284
187	281
180	278
170	277
161	273
153	267
146	259
140	253
138	252
142	255
141	261
139	277
144	285
147	306
151	309
161	318
163	331
165	341
172	349
177	351
186	362
195	371
202	375
207	373
217	363
229	358
242	357
246	349
276	341
285	349
291	355
290	350
298	339
309	326
324	324
336	329
349	338
363	343
378	346
386	349
394	337
408	325
416	312
418	306
420	290
432	276
447	263
457	250
463	223
461	203
462	184
472	168
486	163
489	142
483	128
476	114
466	103
457	89
443	82
429	75
423	60
417	52
404	44
391	38
377	32
362	27
347	24
335	26
323	23
312	21
298	20
285	22
269	24
254	29
241	34
234	36
223	41
212	47
200	54
190	62
180	74
175	81
173	92
166	102
153	106
147	112
142	121
138	130
136	137
133	144
131	149
128	158
125	168
123	175
121	183
122	184
123	175
128	178
131	174
145	175
153	176
164	179
175	182
181	189
190	195
199	201
212	202
225	201
236	192
246	179
257	166
271	155
289	158
296	159
291	158
292	170
289	184
293	196
299	199
308	203
314	204
310	205
306	214
299	223
287	232
276	258
279	273
273	275
261	286
246	293
232	300
215	302
203	306
194	318
189	334
180	347
172	349
168	346
161	338
155	330
147	319
139	306
135	297
130	286
128	280
126	269
122	254
120	244
118	232
117	209
125	208
130	205
136	206
146	213
158	212
171	211
181	215
190	223
192	238
195	250
214	258
218	257
215	258
212	270
211	285
218	312
217	338
215	335
204	330
193	324
176	318
155	315
158	298
149	285
138	281
131	271
126	257
125	242
134	229
144	218
153	204
162	194
169	182
175	168
188	161
200	155
209	144
211	131
210	117
212	99
216	83
225	72
252	69
268	71
286	73
294	78
300	72
303	61
310	44
321	31
345	24
357	26
365	28
374	36
383	43
397	48
400	50
403	51
405	49
409	47
416	50
423	57
432	65
436	72
440	84
437	96
434	108
429	117
424	128
416	139
411	151
407	158
410	168
414	174
424	178
423	174
431	162
446	157
454	160
467	168
480	172
489	169
495	157
492	144
486	132
479	117
470	105
462	92
455	85
451	80
452	81
451	80
445	74
436	65
427	58
422	55
416	50
405	44
395	39
382	33
368	31
355	28
344	23
335	22
323	20
310	19
297	20
287	21
279	23
270	24
265	28
256	29
250	30
243	33
237	35
226	40
212	47
205	52
197	57
192	62
190	67
189	77
184	86
175	90
165	91
163	92
161	95
156	100
150	110
144	117
139	125
135	134
131	144
127	154
125	164
124	176
122	187
119	196
118	218
117	230
121	237
126	244
125	254
123	259
125	269
127	277
133	286
138	294
140	304
145	314
153	325
156	333
158	334
166	338
176	341
184	345
185	361
187	362
193	368
201	375
212	380
224	381
234	383
242	388
249	395
254	399
261	400
264	402
270	404
277	405
284	406
294	409
301	407
311	406
321	405
330	408
340	407
350	406
361	402
370	401
379	398
389	393
399	388
407	379
415	373
423	370
432	366
439	358
448	352
455	344
462	334
467	324
470	322
475	306
476	297
480	291
487	288
490	286
491	271
492	262
498	251
501	245
500	237
495	230
488	224
483	217
482	207
480	182
487	174
492	166
494	154
487	147
477	143
466	138
454	133
444	124
434	116
426	111
421	101
424	90
427	80
432	74
436	73
440	74
442	76
438	74
434	68
427	61
418	56
410	51
403	44
392	36
389	39
384	40
373	47
361	45
354	39
349	30
346	26
338	24
324	21
308	23
298	29
284	34
275	38
261	37
252	40
242	51
228	54
214	60
199	66
188	76
181	83
166	88
158	96
152	107
143	120
136	133
130	149
123	167
122	182
127	199
136	210
148	212
160	215
169	221
176	230
184	253
182	264
184	276
194	285
207	289
221	296
232	307
237	318
235	329
234	338
240	336
248	329
254	315
257	298
265	285
278	275
306	264
305	239
304	220
306	200
316	188
332	177
340	164
342	148
341	130
343	113
341	94
337	78
328	68
323	52
321	34
319	23
315	21
297	20
287	21
274	24
265	26
253	28
243	33
230	37
222	41
211	49
202	54
196	57
193	60
195	58
199	60
205	65
207	75
199	83
193	92
186	100
176	109
164	112
153	111
152	110
150	111
148	112
150	110
149	108
150	107
148	112
142	119
138	126
137	127
135	133
133	137
136	136
145	143
153	153
154	163
148	175
143	184
136	193
122	192
119	196
118	203
119	210
118	219
117	221
120	218
129	225
131	236
133	248
140	258
152	261
155	269
151	280
145	288
147	292
155	305
164	318
171	332
185	343
200	347
213	354
221	368
223	384
229	391
239	394
252	398
258	399
260	401
270	405
280	406
287	408
298	409
296	408
284	407
274	406
261	403
249	399
239	396
234	394
226	390
216	384
207	380
202	376
195	370
184	362
179	357
172	351
166	343
162	338
157	332
153	327
146	318
145	315
144	302
148	295
153	290
154	286
148	279
144	270
149	258
154	252
164	250
172	249
179	229
175	218
169	207
161	198
156	189
153	176
151	161
153	147
160	132
172	122
183	116
194	109
206	105
211	90
208	77
202	65
204	55
211	50
220	44
244	40
253	37
262	35
268	41
275	49
283	61
296	64
308	70
323	74
338	78
346	104
349	125
353	128
376	130
391	125
398	120
407	114
414	111
428	106
443	108
459	116
467	125
471	135
474	142
487	146
489	148
490	153
491	163
498	173
502	186
497	198
494	209
489	218
474	225
467	228
460	233
452	234
440	231
432	229
423	224
414	217
409	206
400	196
390	188
379	181
367	174
356	171
344	172
334	175
322	179
308	184
298	191
288	202
286	214
287	227
286	242
283	266
286	280
289	294
297	302
296	312
292	319
287	325
277	327
266	326
253	332
241	333
232	334
218	340
208	346
200	342
193	338
178	336
168	331
160	326
154	320
150	318
155	323
157	329
160	336
166	344
172	350
174	353
172	348
166	344
161	339
154	330
148	321
142	310
138	300
134	292
130	281
127	271
126	261
123	254
121	243
119	234
118	223
120	211
125	200
132	194
142	184
154	175
158	166
162	142
158	131
153	122
154	111
157	101
162	93
169	87
178	85
186	86
193	89
199	87
205	83
206	81
205	71
207	60
212	53
215	48
220	46
230	43
234	38
243	34
248	32
254	35
262	41
263	65
264	74
270	83
276	92
277	104
279	113
288	118
299	119
310	123
316	132
322	143
326	154
324	159
329	161
341	159
352	155
365	154
377	156
389	152
402	151
415	153
430	154
435	157
431	154
425	148
424	143
426	131
432	120
438	109
446	101
456	97
461	99
468	105
474	114
477	122
480	132
479	139
477	159
471	170
461	175
456	177
447	178
433	176
434	184
426	193
420	201
417	210
415	219
416	240
419	249
424	261
430	272
433	285
436	296
443	305
452	316
459	325
461	335
456	343
449	350
441	354
435	359
428	363
419	368
408	369
401	367
395	372
389	381
387	391
384	393
377	395
371	399
363	402
345	403
340	401
337	397
335	385
333	377
328	370
322	368
313	367
304	365
278	366
259	367
250	365
243	362
235	358
227	364
221	372
218	380
217	378
210	372
205	365
201	360
191	355
181	356
177	352
174	350
170	346
167	343
166	339
164	338
161	335
157	331
156	327
152	323
149	319
144	313
142	308
140	303
139	301
140	291
143	286
140	281
139	278
142	272
146	266
153	261
158	260
160	257
164	256
170	251
173	247
176	240
180	232
177	226
178	217
177	202
179	194
175	186
165	182
159	178
155	172
149	158
145	149
140	141
139	131
142	122
146	113
156	108
164	103
167	104
172	102
179	100
193	96
199	94
210	95
213	100
220	105
225	110
231	114
238	119
244	128
246	136
247	142
250	149
247	156
244	158
241	164
239	171
240	175
243	181
246	183
251	187
252	193
250	199
253	203
257	208
260	217
258	229
253	236
248	246
243	255
231	261
222	264
216	266
212	277
205	285
199	291
192	308
193	317
189	327
174	326
164	327
158	324
157	327
160	331
163	338
166	341
171	347
178	354
187	362
195	359
208	364
214	376
217	384
223	388
217	384
214	382
212	381
206	379
200	375
193	369
186	361
181	356
175	350
173	348
174	338
177	328
187	316
194	304
202	292
207	280
217	274
235	270
243	272
255	270
250	259
243	246
235	236
225	226
215	220
206	209
202	199
199	188
201	172
200	164
202	153
200	130
197	123
199	126
205	128
209	126
218	124
228	121
237	118
232	125
233	142
243	156
254	166
263	182
274	197
288	211
300	225
308	242
318	258
334	268
344	285
361	292
379	296
394	310
407	324
416	337
426	357
423	373
409	384
393	391
377	399
361	404
342	407
325	409
308	410
289	406
274	399
265	385
254	372
244	360
234	348
235	336
243	320
246	307
235	289
225	275
216	260
221	244
229	236
235	222
229	213
216	205
201	197
196	173
197	172
194	161
195	148
205	139
206	137
202	143
190	145
174	151
156	155
140	156
132	152
128	157
122	172
121	206
120	223
118	239
122	259
129	275
143	286
162	296
174	312
184	346
186	362
199	371
219	374
237	368
253	360
272	357
289	364
306	366
320	380
335	390
354	394
374	393
393	389
412	381
425	365
438	354
452	340
465	322
469	303
474	283
478	261
485	241
501	229
503	222
500	205
493	187
495	170
496	158
487	144
481	128
475	113
465	98
454	87
441	78
429	64
414	52
396	44
377	35
343	28
327	39
314	52
298	56
280	49
264	47
250	41
238	36
226	42
212	50
204	61
198	75
194	92
190	108
182	126
169	139
155	145
137	141
135	142
130	165
127	181
122	197
118	208
117	220
120	235
121	251
126	268
134	281
145	291
164	297
179	304
190	315
198	330
204	342
208	354
209	358
224	356
240	358
255	366
268	377
276	387
281	389
280	400
279	401
268	403
258	402
254	400
243	396
232	393
225	388
213	382
203	375
194	367
189	356
176	349
165	342
156	333
148	321
144	316
139	307
135	297
139	277
140	268
143	247
134	241
122	238
121	242
122	246
120	243
118	235
117	226
118	216
119	207
122	198
124	188
122	178
125	169
146	166
157	165
168	162
178	167
184	174
193	178
202	180
213	184
225	185
236	186
247	182
257	191
256	203
258	216
262	223
256	233
252	243
242	248
234	247
222	244
206	242
192	240
177	238
164	246
151	256
137	265
129	261
126	255
120	241
118	230
121	219
126	210
124	199
120	185
121	180
122	169
126	158
131	146
136	133
141	121
152	112
164	104
188	97
197	100
207	93
200	89
194	75
198	61
204	52
214	46
222	41
233	36
244	33
246	32
252	29
260	28
267	30
270	36
275	47
282	56
287	67
292	78
302	87
307	101
312	115
310	128
316	138
314	135
305	134
289	136
276	145
275	147
262	140
255	125
257	91
252	77
253	60
263	48
274	34
286	23
302	22
312	28
326	29
344	27
362	31
377	41
394	50
409	57
425	64
433	80
436	97
433	108
424	123
423	141
429	158
441	173
455	186
469	196
485	199
500	196
501	194
499	190
498	168
492	157
488	143
484	130
477	117
467	104
460	93
451	81
443	73
434	76
418	70
413	56
406	48
394	42
381	35
367	30
338	25
326	23
298	21
285	23
273	25
260	27
247	30
238	36
227	41
219	43
207	50
197	57
186	66
181	78
174	90
162	96
153	104
145	115
142	126
141	138
140	151
136	164
128	172
123	184
128	196
135	203
132	211
124	217
118	223
119	233
121	247
124	259
132	268
135	277
134	281
133	288
138	298
145	310
149	320
155	326
165	328
174	333
181	339
189	344
190	364
193	368
198	366
201	359
207	349
216	343
227	340
237	343
248	350
253	368
257	374
266	380
271	389
272	399
280	403
288	405
291	407
299	408
305	406
311	400
319	393
331	389
346	385
359	382
388	380
398	386
407	383
414	377
419	368
428	361
439	359
446	353
455	345
464	336
468	326
475	319
477	310
481	300
483	288
490	275
498	263
499	257
497	234
494	224
492	211
493	199
498	187
499	179
495	166
494	153
486	140
477	129
474	117
470	106
461	100
453	90
450	83
443	76
433	72
421	68
407	67
393	60
381	50
380	42
378	35
370	32
357	30
345	28
333	23
321	25
309	24
299	21
288	23
280	27
268	25
262	28
254	33
246	35
238	38
230	39
222	46
215	55
205	59
198	61
189	65
183	71
176	76
169	84
163	92
160	103
156	114
158	126
155	135
147	139
139	143
133	146
136	160
138	170
140	178
136	188
126	193
119	199
118	217
123	230
128	239
137	246
141	254
144	274
142	282
147	292
142	297
139	302
141	306
146	313
151	318
159	325
165	332
172	348
177	354
184	359
193	365
203	371
210	379
219	386
230	391
239	395
250	396
257	390
266	383
277	377
287	383
295	390
304	400
318	407
330	408
340	407
351	405
361	400
372	397
383	395
396	389
405	383
410	382
420	374
433	364
444	355
451	348
462	338
464	326
463	315
470	305
480	303
485	299
486	287
484	277
483	265
481	251
475	240
470	228
469	215
472	205
478	193
488	184
498	177
494	174
487	167
484	157
481	145
483	136
482	127
463	121
453	118
447	111
437	105
426	99
402	96
392	99
383	104
374	101
367	95
357	88
350	82
345	74
348	67
350	58
352	48
355	29
352	33
343	35
331	37
320	33
313	28
305	23
294	22
271	25
261	27
253	30
245	33
239	38
234	40
226	41
218	45
209	51
207	59
206	67
205	84
200	89
199	93
202	100
206	105
213	109
218	114
224	118
229	120
237	124
244	128
253	131
254	125
255	119
249	123
243	113
234	100
223	88
211	77
201	68
199	59
196	61
188	64
179	71
170	82
160	96
150	107
143	119
136	136
129	150
124	181
131	198
137	214
138	228
129	243
123	255
126	270
129	276
140	288
156	292
168	302
174	320
175	335
180	348
184	361
195	370
[truncated: 37,052 more rows]
