# Supplementary material for: Lévy Flights and Self-Similar Exploratory Behaviour of Termite Workers: Beyond Model Fitting
Source: PLoS One. 2014 Oct 29;9(10):e111183. doi: 10.1371/journal.pone.0111183 (PMC4213025; doi:10.1371/journal.pone.0111183)
Supplement: Datasets S1 — Four examples of termite displacement data in x,y format. (ZIP) [file pone.0111183.s001.zip › serie_C.cvs]

x	y in Ethovision units - time interval each 0.5 seconds
261	34
274	32
297	24
312	22
329	23
334	25
335	26
342	24
356	28
370	35
383	42
390	41
392	42
400	47
415	56
416	55
413	57
409	61
415	60
420	57
425	59
429	63
433	66
438	71
442	76
445	80
451	85
454	87
455	88
458	90
461	94
462	97
463	101
466	105
465	109
466	110
469	114
472	115
476	119
475	117
472	113
468	108
466	103
458	94
451	83
444	75
434	69
423	66
418	58
415	53
405	49
395	46
387	48
386	51
384	45
385	46
386	44
388	43
376	46
372	43
371	42
367	37
360	33
352	27
353	28
347	29
339	28
334	26
328	23
321	24
311	23
304	24
297	27
291	26
281	30
270	33
263	34
256	40
247	43
237	47
227	55
226	52
231	58
229	60
220	54
219	52
216	50
217	51
223	55
227	65
231	77
238	83
244	87
242	78
240	61
235	52
229	46
220	48
224	44
238	40
251	42
262	34
279	30
311	23
328	22
333	25
334	24
340	25
350	27
360	29
368	34
375	39
384	43
392	45
394	44
398	48
408	50
415	53
413	52
411	50
417	56
420	59
422	63
427	64
431	68
433	71
440	76
446	82
451	88
454	91
460	96
465	100
468	105
471	108
474	123
478	127
481	130
484	136
487	140
490	146
489	152
491	156
490	159
492	173
496	180
499	188
502	195
503	200
502	198
501	191
500	186
496	182
497	178
496	168
487	155
474	147
465	145
467	146
474	138
481	131
485	136
488	150
497	163
501	179
502	195
500	209
502	219
503	228
501	219
497	207
487	190
480	175
468	162
457	145
449	126
438	109
434	89
444	78
448	81
452	84
450	83
446	78
438	70
428	62
418	56
411	50
398	46
385	45
377	43
375	37
369	35
356	28
355	30
351	28
355	33
364	31
375	38
380	42
387	44
397	47
409	49
415	51
418	55
414	53
410	55
401	54
395	49
385	45
377	42
373	37
366	33
354	28
352	27
348	26
347	28
345	27
336	25
326	24
318	23
319	25
315	23
310	22
325	24
338	23
347	28
363	30
378	41
385	47
394	44
405	49
416	60
419	64
429	66
424	63
418	56
409	48
394	41
380	39
368	35
352	28
351	27
335	25
303	22
302	25
293	26
275	29
263	35
247	42
232	49
228	53
224	49
221	47
220	49
227	54
236	58
241	55
248	44
259	39
269	37
278	30
284	28
287	30
292	32
301	25
314	24
328	23
330	29
331	34
335	40
340	46
348	49
355	50
362	53
369	54
374	52
386	49
397	45
406	50
416	53
418	54
414	59
412	63
413	71
416	77
418	84
420	89
418	93
416	104
419	103
420	102
416	97
411	86
408	71
416	58
417	57
421	58
419	59
424	61
429	66
436	72
438	75
446	82
448	85
450	84
449	89
452	95
458	101
463	106
468	108
474	112
477	117
481	125
483	132
487	137
490	145
491	153
492	165
490	171
491	178
494	183
497	190
499	195
497	199
493	203
490	209
488	214
483	218
476	220
469	221
464	222
460	223
455	225
454	228
449	224
446	222
447	219
449	220
447	232
448	237
449	236
453	231
462	226
475	216
484	204
492	190
498	178
496	166
490	152
486	137
481	129
473	119
464	108
457	96
448	79
434	68
418	56
408	48
399	43
386	37
372	36
363	29
351	26
342	27
328	22
312	21
306	22
290	26
272	30
260	36
239	44
223	54
221	59
218	54
214	50
218	51
223	56
229	70
224	87
219	97
216	106
211	116
205	125
199	134
193	142
195	139
191	134
184	127
171	122
158	115
150	111
153	108
154	104
156	100
160	94
165	88
171	82
176	76
182	70
188	66
205	58
211	57
221	54
228	48
229	43
239	42
252	41
269	36
283	27
288	25
298	28
309	26
317	24
326	23
329	25
328	22
316	23
314	24
316	23
327	22
333	24
341	27
350	29
362	31
368	37
374	42
381	44
391	45
406	48
415	58
414	53
407	49
403	47
397	43
391	39
386	38
380	35
374	32
367	30
357	28
364	31
378	38
389	41
402	46
415	55
417	54
419	55
422	60
425	61
428	66
429	71
438	77
450	85
455	88
457	95
458	100
462	110
465	120
469	130
470	140
469	151
470	160
467	169
466	174
467	183
466	195
448	201
445	200
444	204
446	209
447	219
457	222
466	221
471	220
469	223
462	225
450	226
442	227
439	231
433	232
431	229
433	220
429	222
428	230
429	239
434	233
449	226
468	220
476	210
475	198
469	193
463	186
452	175
443	172
433	170
441	180
456	195
451	212
443	222
450	232
459	233
475	232
479	231
476	234
470	233
456	225
445	229
444	235
442	238
437	234
439	221
447	210
444	192
433	188
423	183
426	180
438	191
451	206
461	217
469	229
472	237
467	239
456	243
441	244
415	247
399	250
384	251
357	248
343	247
332	245
320	246
308	251
296	252
290	258
288	265
292	259
302	258
317	257
333	259
347	260
362	263
373	266
381	264
388	265
394	270
396	275
401	280
405	288
411	296
410	305
411	315
409	323
404	329
402	334
401	341
394	344
388	349
382	354
380	360
384	368
387	374
384	376
381	378
380	387
381	393
380	391
373	390
363	389
351	387
342	389
329	393
320	397
324	395
333	397
353	402
369	394
389	392
405	384
412	370
413	354
422	339
424	326
427	313
434	304
442	300
448	299
456	297
458	296
464	300
458	298
453	299
452	305
445	303
435	301
425	302
412	303
404	299
399	303
398	304
392	311
387	314
380	321
378	336
380	349
383	361
379	372
371	374
369	372
365	367
367	370
360	379
356	389
343	394
331	392
320	395
313	399
306	402
298	405
301	406
302	402
313	397
331	395
352	394
369	398
376	396
386	387
384	375
372	369
369	365
375	362
386	373
400	383
411	382
418	376
425	372
431	369
436	365
433	367
428	370
423	373
417	380
403	388
392	387
378	385
371	392
369	397
362	388
367	374
377	366
385	359
382	347
385	339
390	327
399	317
409	311
418	308
430	306
436	302
440	306
431	301
423	298
413	304
400	307
384	315
374	325
362	328
337	334
324	335
297	334
286	333
248	329
236	333
226	342
216	353
211	363
203	371
202	374
201	368
194	365
182	356
194	355
204	344
217	334
223	322
231	313
244	303
251	301
250	312
251	332
256	351
261	369
266	383
272	397
280	405
287	406
297	400
312	394
331	391
349	383
362	372
370	359
366	353
376	356
389	348
387	338
375	334
368	328
361	320
351	312
339	304
326	297
314	292
302	289
291	287
288	284
284	273
279	265
276	253
277	242
278	228
281	216
282	206
285	184
282	164
289	156
299	152
314	150
319	144
328	138
329	128
336	122
344	115
352	108
368	105
373	100
370	96
372	88
368	81
367	72
372	62
370	54
368	51
379	46
387	48
399	45
403	47
417	54
423	60
428	70
438	74
446	81
452	86
457	96
464	101
469	109
476	118
480	127
482	129
485	138
488	146
489	152
495	158
496	162
493	167
488	169
482	175
477	180
476	186
473	192
470	198
463	202
458	200
455	204
454	206
450	210
447	218
448	229
439	226
431	225
428	229
427	226
434	230
443	236
456	238
465	237
457	235
427	231
422	228
412	225
408	221
400	216
391	215
380	212
370	206
361	200
354	190
348	179
345	170
341	158
340	149
344	157
348	168
358	182
372	194
389	199
400	213
417	224
434	237
446	228
429	220
423	219
412	224
405	235
406	245
405	242
399	232
394	227
409	222
463	225
469	212
461	201
444	202
439	207
441	215
448	230
458	232
461	229
470	216
472	201
477	192
485	183
488	173
492	166
493	164
486	169
474	177
459	189
444	195
431	190
425	184
417	180
416	163
410	156
397	153
389	146
384	141
377	132
374	124
373	109
371	96
368	84
367	74
361	72
366	74
373	67
378	59
385	51
394	47
398	45
403	48
413	52
418	57
423	61
419	57
411	51
399	43
383	39
371	42
365	33
346	28
333	24
318	21
304	25
294	27
276	29
263	37
244	44
223	52
219	55
215	53
214	51
215	54
223	58
233	67
243	61
253	46
263	31
278	26
291	28
334	23
340	27
339	26
337	23
345	25
359	28
369	34
378	39
384	42
389	44
391	42
392	46
400	52
410	50
415	55
412	53
406	59
400	61
383	62
371	57
363	55
366	58
371	66
374	72
370	93
368	107
369	113
373	117
377	130
381	139
392	148
399	152
397	153
390	154
381	157
380	156
379	154
373	149
370	137
375	127
371	124
365	116
355	107
344	117
343	112
347	104
350	94
353	89
357	81
373	85
381	81
380	96
363	107
348	112
345	114
352	124
344	119
330	113
324	101
314	93
305	89
298	79
304	86
322	92
341	97
360	104
373	95
369	82
365	66
374	51
377	39
367	32
361	29
350	28
340	26
326	22
310	26
307	31
303	26
288	25
274	34
263	40
244	41
226	49
220	50
226	45
224	52
223	63
228	73
235	66
250	55
258	40
256	33
265	30
280	29
290	24
294	26
311	25
324	23
326	22
346	26
360	30
372	37
381	42
387	44
393	42
397	47
408	49
409	51
416	57
412	54
407	51
402	45
391	39
380	36
376	35
372	32
361	30
347	27
337	23
314	21
304	25
294	29
278	28
267	32
254	41
235	46
223	55
220	45
218	44
219	45
221	46
220	55
213	61
210	66
203	73
197	82
188	88
178	90
168	92
160	95
156	99
151	106
145	115
140	124
135	133
131	143
128	155
125	172
127	163
129	155
131	142
137	132
147	125
161	120
170	116
179	117
191	118
215	120
225	128
231	138
233	149
236	162
239	174
245	178
256	187
265	199
275	208
284	217
289	222
296	233
307	240
315	245
314	257
315	268
314	277
315	266
312	255
310	237
318	217
330	201
340	187
354	177
369	169
379	156
388	145
383	130
367	126
361	129
366	121
377	106
373	86
365	70
373	52
384	47
395	45
392	42
385	37
380	35
376	34
383	36
399	43
416	51
422	56
424	59
431	64
440	76
453	85
452	95
461	105
464	112
461	123
458	131
452	139
451	149
444	159
438	169
429	182
423	191
421	193
430	186
444	188
452	193
462	195
471	197
478	194
483	186
497	183
499	187
501	195
498	175
494	165
492	153
486	140
481	129
474	115
465	103
457	90
448	82
440	76
437	73
435	78
432	75
426	63
414	53
398	47
380	42
368	55
364	61
360	53
349	41
339	28
322	22
301	26
298	23
284	24
269	33
252	41
234	44
220	59
218	61
214	52
216	48
221	44
225	41
224	42
221	47
217	49
209	55
200	59
195	62
190	70
191	80
184	94
174	103
161	108
147	117
140	125
136	137
131	146
126	158
124	168
127	166
131	156
136	144
148	127
165	120
183	119
196	114
211	111
227	101
245	97
264	99
281	93
294	82
307	86
323	92
335	101
346	111
363	118
384	115
390	111
384	124
380	138
392	150
399	152
389	155
375	159
373	166
382	171
389	173
402	176
410	177
420	176
432	180
446	191
452	201
465	204
471	196
474	188
479	181
478	189
472	200
457	210
449	222
451	236
456	241
452	238
440	231
428	219
422	218
420	217
431	212
444	199
447	180
450	169
456	182
462	199
468	217
481	230
486	241
485	247
489	251
494	258
496	265
495	272
496	265
498	253
499	246
491	245
483	233
474	216
458	209
454	200
452	189
436	185
426	193
421	195
412	189
404	190
392	193
381	189
366	185
353	184
336	183
322	180
309	178
296	179
281	178
269	170
263	162
259	153
258	141
255	129
242	115
225	116
206	122
192	129
179	130
168	125
166	117
163	115
156	124
155	152
150	166
143	174
132	178
127	188
125	196
127	207
135	217
142	223
146	236
151	252
146	266
141	269
135	266
144	265
154	271
170	282
184	288
189	304
187	319
188	333
193	351
191	365
198	375
210	382
224	388
245	396
262	390
275	388
289	392
303	393
317	397
330	401
344	404
357	398
371	393
388	390
402	386
403	382
408	385
413	381
416	376
410	371
400	363
388	356
378	342
372	329
366	317
360	307
357	314
348	332
337	345
327	356
319	370
306	375
293	371
278	365
271	357
258	342
244	333
227	323
212	321
179	320
165	317
153	313
143	312
140	305
135	299
136	284
139	274
134	261
129	251
125	248
126	246
134	240
142	227
151	213
157	203
158	210
171	216
189	218
206	224
241	223
254	226
271	223
285	212
293	182
301	168
316	159
328	146
329	128
337	115
353	110
370	103
371	90
364	82
370	75
386	68
406	57
411	60
428	61
434	69
447	81
458	91
462	99
465	104
470	109
463	100
457	89
447	77
433	66
420	56
405	45
387	37
365	34
350	29
341	27
304	22
294	27
277	25
259	32
242	47
223	52
206	58
210	63
206	58
204	56
201	55
204	60
211	69
210	94
214	105
219	117
217	130
220	139
212	148
208	159
207	169
209	166
218	157
234	144
246	128
256	112
272	98
291	90
309	86
326	89
343	99
349	129
366	137
382	146
395	141
396	139
393	144
394	160
380	164
369	166
372	171
383	162
401	152
418	147
426	137
437	127
445	117
456	110
468	105
472	111
480	120
484	127
487	134
489	141
494	152
495	163
496	176
498	186
502	195
498	200
491	205
484	214
476	217
470	219
453	225
450	233
448	235
442	227
443	213
441	198
438	187
429	181
433	174
427	175
426	182
432	186
440	195
443	213
442	231
448	243
455	238
465	225
474	208
476	195
461	197
442	202
429	210
423	216
425	218
424	211
420	202
417	208
420	222
421	251
424	260
422	271
419	281
412	293
408	309
402	322
403	332
409	346
418	351
425	362
428	368
435	364
439	361
444	357
440	359
437	364
433	369
429	371
423	376
415	381
406	385
398	387
390	385
384	390
379	398
371	400
360	399
359	403
361	401
357	396
347	387
335	384
327	382
332	376
337	386
352	397
366	400
379	398
382	389
391	374
390	368
384	361
383	352
390	357
393	371
398	388
394	391
387	389
375	393
365	400
356	403
352	399
349	389
337	383
344	388
346	398
345	399
358	395
377	394
391	389
399	377
408	376
417	378
426	372
433	368
437	363
442	358
446	351
450	344
458	341
464	332
469	321
476	314
482	305
487	296
489	284
487	275
483	263
477	251
470	241
466	231
469	226
465	217
457	207
460	195
453	190
452	184
455	173
446	167
436	170
428	172
447	166
452	161
465	158
477	151
486	140
483	146
491	151
494	162
498	171
501	188
503	196
494	204
497	218
480	219
462	222
447	228
435	238
440	246
436	242
428	236
434	218
449	206
453	189
438	185
428	187
433	183
440	179
444	172
446	167
450	157
452	152
453	160
462	173
476	184
491	188
500	185
499	190
501	196
494	200
485	213
472	220
459	223
456	233
452	237
439	229
431	218
428	219
427	221
426	224
425	226
422	229
421	231
416	229
411	225
410	224
412	221
413	216
412	212
411	210
408	206
401	203
397	196
398	189
393	161
391	147
382	137
374	128
368	125
377	120
384	114
380	103
366	92
351	91
345	97
338	99
340	96
343	86
347	75
357	63
370	48
382	37
390	39
401	43
413	50
415	52
411	50
404	46
391	39
375	36
359	33
350	27
336	26
320	21
300	23
291	34
279	32
265	29
257	30
250	34
238	44
228	50
220	53
216	50
217	47
221	44
230	41
237	38
248	35
258	34
265	28
280	26
307	22
326	21
332	24
337	23
329	24
321	22
308	21
299	22
291	24
279	28
264	30
256	31
244	34
228	42
222	56
226	67
222	69
221	65
212	57
209	52
210	51
209	50
208	52
210	53
215	59
216	72
215	80
214	84
210	93
205	103
199	107
193	116
190	124
182	132
173	137
172	147
169	156
165	168
164	179
162	203
169	211
176	218
185	232
195	250
190	256
181	273
173	286
165	297
158	304
155	315
156	316
151	310
142	309
137	303
140	299
154	293
165	281
170	263
173	247
177	229
166	213
157	196
147	181
131	168
126	162
128	151
132	138
141	127
147	112
158	99
172	91
201	84
208	74
211	60
237	49
249	37
264	27
281	32
294	25
301	23
312	30
330	26
348	24
361	31
373	38
385	45
408	48
418	56
412	53
408	48
401	43
396	40
393	42
400	45
413	50
420	58
425	62
429	64
436	70
449	83
453	87
459	94
464	103
468	110
471	118
469	123
471	134
474	148
477	160
480	171
482	185
484	195
489	206
491	217
496	227
497	229
492	227
473	225
464	222
452	225
443	229
439	236
437	233
435	226
428	228
432	236
434	243
427	229
425	218
436	214
447	200
446	182
436	176
432	172
433	162
428	153
421	144
417	140
426	141
431	147
442	162
462	172
480	180
500	188
501	197
498	210
481	216
465	223
449	222
432	225
427	234
423	242
418	247
424	250
432	254
428	256
424	252
414	250
410	251
398	244
388	233
393	220
389	203
377	197
360	196
343	194
326	201
310	207
292	216
282	255
279	270
272	281
267	290
255	299
245	309
232	315
216	310
198	308
181	317
166	332
161	337
166	342
174	354
184	365
197	375
209	382
227	384
260	383
270	393
280	402
288	409
297	404
315	398
334	395
354	392
374	390
380	377
379	360
382	353
386	364
390	383
397	388
411	382
419	374
418	364
412	358
399	351
390	345
379	338
368	327
366	325
365	342
364	361
355	379
339	390
323	392
312	399
302	402
288	404
282	408
279	406
273	404
262	402
249	400
235	393
218	385
205	378
192	366
181	352
177	344
181	330
175	313
177	294
182	275
188	261
181	267
180	269
183	274
184	275
181	281
175	286
153	291
140	290
145	299
144	312
149	323
156	322
174	326
189	332
204	342
218	356
232	369
234	389
243	398
260	402
275	407
292	406
309	403
327	398
347	402
363	404
382	397
390	385
393	367
382	356
375	344
370	341
375	338
386	342
399	351
411	379
405	388
393	390
381	391
367	398
366	399
361	395
355	386
354	392
363	396
376	400
387	394
399	389
415	381
416	373
409	367
361	370
351	379
342	391
339	397
312	399
317	404
328	405
354	406
371	402
386	394
399	383
402	368
394	356
393	344
401	339
407	335
400	344
392	346
382	350
369	347
361	349
352	356
340	364
329	373
318	382
303	383
291	382
277	380
265	374
[truncated: 35,892 more rows]
