# Supplementary material for: Lévy Flights and Self-Similar Exploratory Behaviour of Termite Workers: Beyond Model Fitting
Source: PLoS One. 2014 Oct 29;9(10):e111183. doi: 10.1371/journal.pone.0111183 (PMC4213025; doi:10.1371/journal.pone.0111183)
Supplement: Datasets S1 — Four examples of termite displacement data in x,y format. (ZIP) [file pone.0111183.s001.zip › serie_D.cvs]

x	y in Ethovision units - time interval each 0.5 seconds
419	368
414	371
418	372
427	369
438	358
447	339
454	318
464	300
474	282
490	274
497	267
502	214
504	195
501	174
493	154
483	133
474	112
464	94
450	80
435	65
418	51
399	41
378	31
356	26
333	22
311	19
289	20
268	25
248	31
229	38
211	48
192	62
177	75
162	91
150	106
142	126
140	144
137	189
131	210
120	232
119	248
125	267
134	288
144	305
155	326
166	343
176	355
193	366
216	372
237	376
259	374
281	375
320	381
339	379
362	380
381	378
392	368
398	356
314	214
403	320
408	316
413	324
419	332
425	345
431	358
438	360
442	356
448	352
456	344
459	341
460	339
467	331
475	321
481	310
487	297
489	284
490	280
489	277
491	269
498	257
503	244
504	230
503	221
499	227
489	237
481	268
473	283
458	292
448	298
431	307
414	312
394	311
374	312
358	309
347	301
335	291
318	285
299	284
279	287
260	295
249	308
243	326
242	345
244	364
247	386
249	397
251	398
254	400
260	403
261	402
272	405
287	408
318	409
331	408
343	407
347	405
357	404
367	402
367	400
356	394
347	381
344	379
332	387
315	390
298	385
282	376
265	365
247	356
227	350
208	344
196	336
185	332
187	336
175	349
173	348
171	346
169	343
170	345
168	344
170	346
174	350
181	360
190	367
201	375
215	383
227	389
234	393
237	388
250	382
265	380
280	373
290	365
301	358
296	356
289	345
283	333
272	326
258	324
246	323
232	322
224	314
221	311
220	317
209	324
200	330
199	334
204	343
214	355
223	367
228	382
244	373
262	367
279	357
294	351
301	346
302	342
310	334
318	327
320	325
313	328
300	324
288	323
270	324
251	325
252	335
258	351
264	370
265	387
262	400
251	401
241	397
226	390
213	383
197	373
182	362
170	349
159	338
150	325
141	310
135	293
127	275
122	257
122	240
119	238
118	237
120	239
122	246
123	254
125	270
130	285
139	299
153	309
163	323
169	336
174	349
181	359
193	369
207	379
223	390
239	397
254	402
273	406
289	402
304	397
317	391
326	381
340	372
347	363
352	358
354	353
361	341
366	328
373	317
381	309
387	297
395	270
387	258
376	252
363	243
350	242
340	245
329	246
315	247
305	255
299	265
296	274
292	272
283	268
269	266
255	269
254	266
259	261
272	259
292	258
312	260
330	255
342	242
349	232
359	225
372	230
388	242
403	257
417	272
433	280
434	289
420	303
406	318
392	336
385	357
384	379
387	392
385	393
379	397
365	402
350	405
333	409
298	410
283	407
270	405
253	400
238	394
221	387
209	381
195	370
181	356
166	343
158	336
151	324
141	309
132	292
126	273
120	254
118	185
123	171
126	156
134	139
141	122
150	107
160	93
171	80
185	66
201	54
219	42
237	34
257	28
277	23
295	21
313	19
329	22
341	31
352	39
365	37
376	33
384	34
394	38
392	37
403	41
412	47
414	50
406	47
402	45
393	38
378	34
366	28
352	25
335	22
306	20
288	21
271	24
254	28
236	38
218	50
208	68
206	86
209	104
213	124
209	144
198	158
185	171
165	180
153	177
135	175
125	173
123	176
121	183
118	194
119	197
125	195
133	197
137	201
143	208
151	216
162	222
170	223
186	227
199	229
197	224
200	212
209	203
222	197
233	189
242	182
256	181
273	185
290	187
305	186
306	183
296	177
288	162
279	142
266	125
256	109
240	95
222	82
203	70
195	63
196	60
199	56
201	55
209	49
221	41
229	38
241	33
257	27
269	24
283	21
307	19
320	20
335	21
343	22
353	24
364	28
375	30
378	30
385	34
390	37
382	36
377	33
366	29
353	25
336	22
313	19
303	21
285	23
272	26
259	28
252	29
238	33
226	38
217	42
208	48
199	58
190	68
177	76
173	79
163	89
133	103
145	117
135	132
128	148
124	165
120	183
118	201
117	216
120	234
128	248
135	264
139	279
135	289
136	297
137	303
138	306
141	308
147	315
155	320
162	327
169	339
180	354
188	365
199	374
212	382
227	391
246	399
261	401
271	402
288	403
309	405
329	406
347	405
364	402
379	391
390	377
397	361
398	346
409	333
422	327
436	329
451	335
459	337
463	333
471	324
477	315
485	285
489	267
490	252
489	237
487	224
488	215
495	216
501	217
495	230
483	243
471	261
470	283
477	301
480	307
476	317
470	327
460	337
451	350
443	358
432	368
418	377
401	385
384	393
373	397
357	401
343	406
324	405
305	406
285	409
273	401
263	388
248	377
233	369
218	364
199	362
182	358
176	354
172	350
163	337
154	328
143	313
135	298
130	283
124	267
120	253
118	236
117	200
120	183
126	167
130	149
136	136
140	127
145	118
149	109
151	103
158	98
165	94
174	88
181	82
184	72
183	71
186	72
195	70
209	64
220	57
249	49
266	46
281	39
294	28
301	23
310	21
317	19
328	21
340	24
352	27
352	26
350	24
343	25
324	23
311	21
301	20
287	21
269	26
253	30
236	36
219	45
206	53
195	59
184	69
175	84
163	96
151	104
144	117
136	131
130	147
126	196
121	211
117	224
120	239
122	254
131	265
140	281
152	291
165	296
182	295
199	296
209	300
223	307
238	313
253	320
268	322
281	320
292	314
301	295
300	291
299	281
302	271
311	266
322	258
338	254
367	249
381	248
377	246
368	241
356	232
341	223
323	215
309	206
293	193
278	182
262	177
250	169
240	155
234	138
224	121
219	104
212	87
208	71
206	55
212	48
221	43
232	36
245	31
260	26
276	24
283	23
277	24
276	23
277	22
273	26
266	28
256	32
244	33
229	39
215	46
203	57
191	64
179	75
166	88
156	105
145	121
134	138
129	154
125	170
120	186
118	202
117	219
121	236
126	239
138	230
155	225
171	215
184	202
199	189
217	176
233	164
252	153
270	146
290	138
309	130
311	128
307	100
304	81
297	61
286	47
273	32
261	27
245	32
229	38
211	47
195	60
181	72
169	88
153	102
144	119
137	133
129	147
125	165
121	186
118	227
121	247
128	257
143	256
142	249
140	230
147	213
159	196
172	181
184	171
201	157
216	150
234	149
251	152
263	155
273	161
277	145
272	131
264	123
252	113
240	100
230	86
221	72
212	59
204	56
200	59
194	63
189	75
185	88
171	100
160	113
151	126
138	134
132	142
129	148
130	155
132	170
128	182
120	193
118	204
117	217
119	235
122	250
127	268
133	282
138	296
142	309
149	323
161	338
174	350
182	360
194	367
209	371
227	373
244	377
255	371
263	360
274	348
283	342
295	340
324	337
338	339
353	342
366	341
381	334
398	329
414	324
432	321
449	318
467	317
476	314
477	311
482	284
483	269
482	253
480	242
474	227
465	218
452	210
439	205
437	206
431	208
423	209
416	213
408	210
401	204
393	196
382	191
367	188
354	190
341	193
327	195
314	205
310	217
309	232
312	246
308	263
306	277
303	292
305	306
307	319
309	336
308	351
303	365
295	374
286	380
279	381
281	386
284	398
298	406
316	409
324	408
333	409
345	405
359	403
373	399
387	393
401	387
412	380
419	376
431	369
438	364
446	356
456	344
466	331
475	318
482	301
484	270
479	254
470	240
465	229
462	201
460	186
459	170
453	154
445	142
432	138
418	136
408	134
399	132
392	127
385	117
384	106
385	93
381	79
379	65
371	59
360	57
333	53
319	56
308	65
293	77
286	81
275	83
265	92
249	100
237	105
222	106
210	104
194	103
180	100
167	96
161	97
160	98
154	105
148	112
145	116
142	123
139	133
132	144
128	156
126	167
130	175
131	188
129	201
123	208
119	229
120	244
125	257
129	272
136	285
141	300
145	312
148	318
155	328
160	334
169	340
176	345
184	354
198	358
214	362
225	361
237	359
255	356
268	349
283	346
297	342
309	334
319	324
328	312
333	302
339	297
348	296
352	299
358	300
360	299
355	280
351	265
344	252
337	237
327	229
313	225
300	216
289	207
273	204
260	209
248	211
234	215
223	223
218	235
208	245
195	257
182	267
168	277
154	286
143	295
139	296
135	291
131	284
127	273
122	260
120	231
122	216
119	204
120	193
125	171
127	162
130	150
134	141
138	133
144	127
147	117
151	107
154	100
160	93
170	85
181	78
184	72
189	65
199	56
211	54
223	47
232	37
245	32
258	28
274	24
285	23
299	22
327	20
343	24
356	29
366	38
370	49
381	59
391	68
400	74
411	79
421	84
433	87
444	91
459	98
470	105
475	114
481	122
486	133
489	136
494	149
498	163
493	151
490	144
484	127
476	112
465	95
451	83
434	71
420	54
407	45
389	36
371	29
354	24
334	21
303	20
284	22
265	24
247	31
228	38
209	50
193	61
177	74
164	90
149	109
141	126
132	144
126	181
127	201
132	221
135	243
137	265
138	285
140	302
147	318
159	334
173	347
189	356
211	360
229	363
251	360
268	350
284	338
302	326
320	318
334	321
344	331
356	344
370	353
382	365
391	381
401	385
414	381
412	380
420	371
427	353
431	336
433	319
435	302
439	290
449	276
457	266
463	254
462	262
465	274
473	292
481	306
477	312
468	325
459	340
449	352
435	364
418	378
401	387
385	395
368	401
348	406
285	408
267	405
250	400
231	392
214	384
198	374
182	361
166	345
155	330
144	314
135	297
127	278
121	258
118	237
117	213
118	194
122	173
126	153
132	137
143	121
155	110
164	109
175	100
179	85
184	70
187	66
200	58
211	49
218	43
230	36
245	33
264	27
283	24
294	23
290	24
289	23
282	27
267	26
253	29
236	36
220	48
205	54
198	57
194	73
181	85
172	98
160	114
149	131
140	148
138	166
143	184
154	200
164	215
177	228
186	241
195	261
202	273
207	269
224	268
241	271
256	280
272	292
279	307
285	324
289	343
287	363
292	379
300	396
308	406
314	402
312	391
314	356
310	337
313	314
319	305
329	297
344	290
358	281
373	276
385	273
388	261
391	241
388	220
380	204
367	185
352	175
340	169
341	178
337	193
346	208
363	223
371	241
372	260
369	284
367	306
365	329
369	349
363	369
352	385
335	397
313	402
291	399
270	392
252	377
232	364
213	350
194	341
164	337
157	333
148	320
140	304
133	291
126	276
123	255
122	237
118	212
122	177
127	157
130	144
138	128
152	114
166	102
178	91
188	79
217	76
228	75
245	71
261	67
270	64
266	58
268	41
260	33
254	31
239	34
227	38
215	44
200	53
191	66
183	78
169	88
156	100
147	116
140	132
130	149
124	164
120	183
118	203
117	222
120	243
124	265
129	284
140	303
153	324
161	338
176	352
191	367
208	379
226	390
246	399
266	401
286	406
299	409
317	411
337	409
357	404
378	396
391	382
393	364
396	347
390	330
378	318
366	305
361	292
352	276
345	256
336	239
327	220
317	200
303	183
317	215
267	174
246	172
226	179
211	191
196	204
184	218
185	234
187	249
188	262
185	271
182	276
190	280
198	296
210	309
228	320
263	323
272	324
266	321
253	319
216	318
202	311
184	300
167	286
153	271
137	256
121	242
118	226
117	209
119	191
125	174
131	145
137	129
148	116
159	102
167	87
179	72
187	65
198	61
203	55
209	49
220	42
236	35
250	29
266	24
279	23
290	22
293	21
331	20
332	21
344	23
335	24
325	22
314	20
302	19
286	21
268	25
250	29
234	36
218	46
202	54
188	65
174	78
161	92
150	109
140	125
138	141
131	148
130	147
129	148
127	154
125	167
120	181
119	197
118	215
123	233
128	247
127	263
128	275
133	287
143	303
151	317
162	334
173	350
185	361
200	373
214	380
230	387
249	392
267	399
286	403
303	409
320	410
337	408
355	404
375	399
392	391
409	383
419	377
429	369
437	356
442	344
453	335
465	329
473	321
482	307
486	291
490	273
489	252
481	234
468	220
454	212
439	199
429	188
414	185
399	189
388	196
375	199
357	196
322	192
284	196
266	193
257	184
253	174
246	161
240	149
238	136
237	123
239	114
241	103
239	89
233	76
224	64
213	56
208	55
197	60
188	66
177	74
167	86
159	99
148	111
141	122
138	134
132	147
126	160
123	177
127	193
138	199
147	206
155	217
164	229
167	242
168	256
170	266
167	278
174	287
182	298
188	308
197	324
204	336
208	361
202	373
212	377
225	379
238	380
251	379
265	380
278	383
291	384
303	386
310	398
317	407
327	410
340	407
354	404
368	398
377	394
389	392
400	386
410	381
422	371
436	357
448	349
456	341
465	328
475	315
479	300
474	287
467	276
464	268
460	256
457	245
453	234
450	218
446	200
445	189
440	174
435	156
429	141
419	126
403	115
390	105
377	92
371	81
361	71
352	67
344	59
342	51
336	44
324	39
313	33
303	26
295	23
281	24
267	26
252	32
238	41
228	55
218	68
217	82
220	91
217	102
213	115
209	125
206	136
198	142
192	145
187	150
179	151
157	152
145	149
135	151
130	153
127	180
122	194
121	202
120	212
118	224
119	238
124	256
129	270
133	287
141	300
150	314
162	328
167	336
172	345
177	354
189	359
203	365
214	367
221	376
223	385
231	391
247	397
262	400
273	404
288	405
302	400
314	388
329	377
342	362
346	350
344	335
335	323
326	316
314	308
289	306
275	302
259	305
244	308
227	313
214	320
202	328
191	338
178	351
179	353
182	358
178	354
173	348
167	343
164	338
158	330
151	321
143	311
137	299
135	285
129	274
124	262
120	249
119	235
118	221
120	207
123	191
122	179
124	167
127	153
133	141
139	134
144	126
148	118
150	111
158	105
164	100
172	97
178	95
187	87
198	83
206	78
207	66
208	51
217	45
227	40
235	37
244	36
246	32
252	29
262	27
274	24
286	23
294	26
301	28
307	31
316	30
338	22
347	24
353	25
333	23
293	21
275	24
255	30
237	34
219	43
202	54
187	64
174	78
162	92
154	110
142	129
134	138
132	140
135	161
125	178
119	192
118	208
117	228
122	250
125	268
131	288
140	307
149	321
162	339
175	352
190	366
206	376
225	383
244	390
256	400
271	406
289	407
324	410
345	407
364	403
383	395
401	386
419	377
433	366
447	354
458	339
464	279
462	258
458	240
449	224
445	209
448	193
452	175
458	164
463	147
471	131
478	121
481	124
480	127
481	136
479	155
486	176
500	192
504	220
502	240
501	260
495	278
489	295
480	311
468	328
457	343
444	357
427	371
408	382
394	393
374	400
354	403
332	409
314	410
293	409
274	407
255	402
236	395
216	385
198	372
182	360
172	350
163	339
162	325
163	285
162	268
151	249
134	235
120	223
118	197
124	180
128	160
129	147
140	133
148	118
150	108
160	98
173	82
184	68
194	59
206	52
220	43
253	35
272	42
268	46
253	47
234	54
222	70
218	91
226	112
239	129
253	146
294	160
313	150
330	136
346	119
350	101
352	80
344	61
337	42
326	21
320	20
319	21
343	23
349	25
362	31
379	37
391	42
408	48
422	59
411	67
398	81
386	96
380	115
384	131
388	152
393	171
402	187
415	198
428	203
443	209
462	210
481	204
499	196
502	193
501	198
504	211
503	225
500	241
498	259
494	276
483	289
475	303
472	315
466	329
452	340
439	354
431	367
426	371
412	380
400	388
385	394
367	393
349	398
332	404
315	409
295	408
276	407
258	403
240	397
222	388
203	376
192	364
184	347
182	333
184	320
187	308
185	290
180	272
172	255
161	236
154	221
146	204
131	192
121	187
122	180
124	171
130	154
135	138
146	124
152	106
161	92
171	81
185	68
199	57
214	46
231	38
246	34
277	28
291	26
305	25
320	27
340	30
359	27
372	29
381	33
391	38
404	43
412	50
420	54
424	55
429	59
436	68
444	76
453	89
465	99
472	105
477	111
482	123
487	135
490	151
496	168
500	185
503	203
505	220
504	235
501	251
498	267
491	285
481	301
471	317
464	331
453	347
438	361
424	367
408	374
389	381
372	378
354	374
336	369
319	364
307	354
294	341
284	328
281	316
277	284
272	268
265	252
268	237
265	225
261	203
253	183
245	164
243	144
249	128
258	121
271	112
285	99
297	91
298	80
294	68
290	61
286	55
276	43
268	29
265	27
262	29
252	31
241	33
231	38
220	44
209	49
201	55
193	65
181	74
174	83
164	92
155	100
151	113
153	117
151	120
146	124
142	129
136	137
129	150
125	163
123	177
121	191
118	202
117	214
121	227
124	252
126	267
130	282
139	292
152	304
162	314
163	325
160	333
161	335
164	341
172	349
182	356
191	362
206	367
220	365
233	361
240	352
246	340
251	329
256	318
265	307
264	296
269	283
274	274
282	268
292	259
304	255
314	257
324	260
332	263
342	260
352	257
361	248
366	236
378	229
391	224
402	228
417	234
428	242
433	252
441	259
455	264
464	274
466	285
472	296
478	306
477	313
473	320
474	319
475	316
479	310
481	305
476	309
471	319
466	330
462	336
454	345
446	355
435	364
422	373
411	381
398	389
386	394
374	398
366	401
352	404
337	407
286	408
274	406
263	401
245	395
229	386
217	379
203	369
193	362
182	355
172	346
166	334
158	309
151	301
141	295
135	294
132	287
130	280
129	274
128	268
127	256
125	244
122	232
119	222
118	209
121	198
122	187
126	172
128	158
132	143
142	131
148	120
154	105
158	96
164	93
162	91
164	88
174	82
185	81
194	77
201	64
209	53
210	50
219	44
228	39
242	33
255	28
283	24
295	30
309	39
322	45
335	49
348	55
347	54
354	50
368	48
383	42
391	40
382	39
369	37
353	34
311	35
293	29
276	24
259	26
241	33
223	44
206	52
189	65
173	78
160	95
151	114
142	134
132	146
126	159
123	168
127	175
138	187
139	204
134	221
124	233
121	249
124	266
130	284
139	303
147	318
161	328
175	341
186	358
201	372
220	378
235	388
246	398
252	400
258	396
272	393
284	388
301	389
316	397
329	406
328	407
301	408
281	407
263	402
245	398
230	392
216	385
201	375
188	359
174	344
161	336
150	323
140	305
134	288
126	271
121	253
118	236
121	216
131	201
138	189
135	174
[truncated: 38,846 more rows]
